# Supplementary material for: Injectable and Assembled Calcium Sulfate/Magnesium Silicate 3D Scaffold Promotes Bone Repair by In Situ Osteoinduction
Source: Bioengineering (Basel). 2025 May 31;12(6):599. doi: 10.3390/bioengineering12060599 (PMC12190161; doi:10.3390/bioengineering12060599)
Supplement: Supplementary file 1 [file bioengineering-12-00599-s001.zip › supplementary materials/histology images/README.txt]

README: Contents of the "histology images" Folder
This folder contains some original images from the histology staining experiments, organized by experimental group and time sequence. The structure of the folder is as follows:
HE-Control: Hematoxylin-Eosin staining images from the control group
	4 weeks: Images from the four-week sample
	8 weeks: Images from the eight-week sample
	12 weeks: Images from the twelve-week sample
HE-Mg@Ca: Hematoxylin-Eosin staining images from Mg@Ca group
	4 weeks: Images from the four-week sample
	8 weeks: Images from the eight-week sample
	12 weeks: Images from the twelve-week sample
safranin O-fast green - Control: safranin O-fast green staining images from the control group
	4 weeks: Images from the four-week sample
	8 weeks: Images from the eight-week sample
	12 weeks: Images from the twelve-week sample
safranin O-fast green - Mg@Ca: safranin O-fast green staining images from Mg@Ca group
	4 weeks: Images from the four-week sample
	8 weeks: Images from the eight-week sample
	12 weeks: Images from the twelve-week sample
Each image file is named in the format "X_weeks_Y.jpg", where:
X indicates the week of the experiment.
Y indicates the sample sequence number.
