# Supplementary material for: Injectable and Assembled Calcium Sulfate/Magnesium Silicate 3D Scaffold Promotes Bone Repair by In Situ Osteoinduction
Source: Bioengineering (Basel). 2025 May 31;12(6):599. doi: 10.3390/bioengineering12060599 (PMC12190161; doi:10.3390/bioengineering12060599)
Supplement: Supplementary file 1 [file bioengineering-12-00599-s001.zip › supplementary materials/micro-CT images/README.txt]

README: Contents of the "micro-CT images" Folder
This folder contains some original images from the micro-CT experiments, organized by experimental group and time sequence. The structure of the folder is as follows:
control: Images from the control group
	4 weeks: Images from the four-week sample
	8 weeks: Images from the eight-week sample
	12 weeks: Images from the twelve-week sample
Mg@Ca: Images from Mg@Ca group
	4 weeks: Images from the four-week sample
	8 weeks: Images from the eight-week sample
	12 weeks: Images from the twelve-week sample
Each image file is named in the format "X_weeks_Y.jpg", where:
X indicates the week of the experiment.
Y indicates the sample sequence number.
